# Supplementary material for: Exploring the chemical design space of metal–organic frameworks for photocatalysis
Source: Chem Sci. 2025 May 13;16(25):11434–46. doi: 10.1039/d5sc01100k (PMC12107286; doi:10.1039/d5sc01100k)
Supplement: SC-016-D5SC01100K-s001 [file SC-016-D5SC01100K-s001.zip]

Archive with 275 entries (269 files):
- ESI/
- ESI/si_images/
- ESI/si_images/all_cs_kde.pdf
- ESI/si_images/bg_mn21.pdf
- ESI/si_images/bg_mn33.pdf
- ESI/si_images/bg_mn34.pdf
- ESI/si_images/bg_mn8.pdf
- ESI/si_images/bg_ol3.pdf
- ESI/si_images/bg_ol48.pdf
- ESI/si_images/bg_ol57.pdf
- ESI/si_images/bg_open_shell.pdf
- ESI/si_images/bg_rod.pdf
- ESI/si_images/classification_mn.pdf
- ESI/si_images/classification_ol.pdf
- ESI/si_images/classification_topo.pdf
- ESI/si_images/color_code.pdf
- ESI/si_images/criteria_met.pdf
- ESI/si_images/GPTJvsMOFT_F1Score.pdf
- ESI/si_images/GPTJvsMOFT_F1Score_withValues.pdf
- ESI/si_images/linkers_def_me.pdf
- ESI/si_images/linkers_def_mh.pdf
- ESI/si_images/linkers_def_ovlp.pdf
- ESI/si_images/me_hcb.pdf
- ESI/si_images/me_mn13.pdf
- ESI/si_images/me_mn21.pdf
- ESI/si_images/me_mn34.pdf
- ESI/si_images/me_ol3.pdf
- ESI/si_images/me_ol31.pdf
- ESI/si_images/mh_mn33.pdf
- ESI/si_images/mh_mn34.pdf
- ESI/si_images/mh_mog.pdf
- ESI/si_images/mh_ol72.pdf
- ESI/si_images/ml.pdf
- ESI/si_images/mn1-8.pdf
- ESI/si_images/mn17-24.pdf
- ESI/si_images/mn25-32.pdf
- ESI/si_images/mn33-mn40.pdf
- ESI/si_images/mn41-41.pdf
- ESI/si_images/mn9-11_13-16.pdf
- ESI/si_images/mn9-16.pdf
- ESI/si_images/mof_naming_final.pdf
- ESI/si_images/mr_mn29.pdf
- ESI/si_images/mr_open_shell.pdf
- ESI/si_images/mr_rod.pdf
- ESI/si_images/nodes_def_me.pdf
- ESI/si_images/nodes_def_mh.pdf
- ESI/si_images/nodes_def_ovlp.pdf
- ESI/si_images/ol1-8.pdf
- ESI/si_images/ol17-24.pdf
- ESI/si_images/ol25-32.pdf
- ESI/si_images/ol33-40.pdf
- ESI/si_images/ol41-48.pdf
- ESI/si_images/ol49-56.pdf
- ESI/si_images/ol57-64.pdf
- ESI/si_images/ol65-72.pdf
- ESI/si_images/ol73-86.pdf
- ESI/si_images/ol87-ol94.pdf
- ESI/si_images/ol9-16.pdf
- ESI/si_images/ol95-101.pdf
- ESI/si_images/ovlp_hcb.pdf
- ESI/si_images/ovlp_mn8.pdf
- ESI/si_images/ovlp_ol48.pdf
- ESI/si_images/ovlp_open_shell.pdf
- ESI/si_images/ovlp_rod.pdf
- ESI/si_images/pbe-pbe0.pdf
- ESI/si_images/preds.pdf
- ESI/si_images/refs_compare.pdf
- ESI/si_images/stats_314.pdf
- ESI/si_images/stats_all_log.pdf
- ESI/si_images/structural_analysis/
- ESI/si_images/structural_analysis/her_gpt_mn14_mean_diff.pdf
- ESI/si_images/structural_analysis/her_gpt_mn44_mean_diff.pdf
- ESI/si_images/structural_analysis/her_gpt_mn53_mean_diff.pdf
- ESI/si_images/structural_analysis/her_gpt_mn60_mean_diff.pdf
- ESI/si_images/structural_analysis/her_gpt_ol17_mean_diff.pdf
- ESI/si_images/structural_analysis/her_gpt_ol30_mean_diff.pdf
- ESI/si_images/structural_analysis/her_gpt_ol45_mean_diff.pdf
- ESI/si_images/structural_analysis/her_gpt_ol5_mean_diff.pdf
- ESI/si_images/structural_analysis/her_gpt_ol68_mean_diff.pdf
- ESI/si_images/structural_analysis/her_gpt_tp15_mean_diff.pdf
- ESI/si_images/structural_analysis/her_gpt_tp24_mean_diff.pdf
- ESI/si_images/structural_analysis/her_gpt_tp8_mean_diff.pdf
- ESI/si_images/structural_analysis/her_moft_mn14_mean_diff.pdf
- ESI/si_images/structural_analysis/her_moft_mn44_mean_diff.pdf
- ESI/si_images/structural_analysis/her_moft_mn53_mean_diff.pdf
- ESI/si_images/structural_analysis/her_moft_mn60_mean_diff.pdf
- ESI/si_images/structural_analysis/her_moft_ol17_mean_diff.pdf
- ESI/si_images/structural_analysis/her_moft_ol30_mean_diff.pdf
- ESI/si_images/structural_analysis/her_moft_ol45_mean_diff.pdf
- ESI/si_images/structural_analysis/her_moft_ol5_mean_diff.pdf
- ESI/si_images/structural_analysis/her_moft_ol68_mean_diff.pdf
- ESI/si_images/structural_analysis/her_moft_tp15_mean_diff.pdf
- ESI/si_images/structural_analysis/her_moft_tp24_mean_diff.pdf
- ESI/si_images/structural_analysis/her_moft_tp8_mean_diff.pdf
- ESI/si_images/structural_analysis/mred_gpt_mn15_mean_diff.pdf
- ESI/si_images/structural_analysis/mred_gpt_mn7_mean_diff.pdf
- ESI/si_images/structural_analysis/mred_gpt_ol18_mean_diff.pdf
- ESI/si_images/structural_analysis/mred_gpt_ol48_mean_diff.pdf
- ESI/si_images/structural_analysis/mred_gpt_ol58_mean_diff.pdf
- ESI/si_images/structural_analysis/mred_gpt_ol70_mean_diff.pdf
- ESI/si_images/structural_analysis/mred_gpt_tp17_mean_diff.pdf
- ESI/si_images/structural_analysis/mred_gpt_tp28_mean_diff.pdf
- ESI/si_images/structural_analysis/mred_gpt_tp2_mean_diff.pdf
- ESI/si_images/structural_analysis/mred_moft_mn15_mean_diff.pdf
- ESI/si_images/structural_analysis/mred_moft_mn7_mean_diff.pdf
- ESI/si_images/structural_analysis/mred_moft_ol18_mean_diff.pdf
- ESI/si_images/structural_analysis/mred_moft_ol48_mean_diff.pdf
- ESI/si_images/structural_analysis/mred_moft_ol58_mean_diff.pdf
- ESI/si_images/structural_analysis/mred_moft_ol70_mean_diff.pdf
- ESI/si_images/structural_analysis/mred_moft_tp17_mean_diff.pdf
- ESI/si_images/structural_analysis/mred_moft_tp28_mean_diff.pdf
- ESI/si_images/structural_analysis/mred_moft_tp2_mean_diff.pdf
- ESI/si_images/structural_analysis/oer_gpt_ol17_mean_diff.pdf
- ESI/si_images/structural_analysis/oer_gpt_ol1_mean_diff.pdf
- ESI/si_images/structural_analysis/oer_gpt_ol20_mean_diff.pdf
- ESI/si_images/structural_analysis/oer_gpt_ol30_mean_diff.pdf
- ESI/si_images/structural_analysis/oer_gpt_ol5_mean_diff.pdf
- ESI/si_images/structural_analysis/oer_gpt_ol78_mean_diff.pdf
- ESI/si_images/structural_analysis/oer_gpt_tp15_mean_diff.pdf
- ESI/si_images/structural_analysis/oer_gpt_tp20_mean_diff.pdf
- ESI/si_images/structural_analysis/oer_gpt_tp8_mean_diff.pdf
- ESI/si_images/structural_analysis/oer_moft_ol17_mean_diff.pdf
- ESI/si_images/structural_analysis/oer_moft_ol1_mean_diff.pdf
- ESI/si_images/structural_analysis/oer_moft_ol20_mean_diff.pdf
- ESI/si_images/structural_analysis/oer_moft_ol30_mean_diff.pdf
- ESI/si_images/structural_analysis/oer_moft_ol5_mean_diff.pdf
- ESI/si_images/structural_analysis/oer_moft_ol78_mean_diff.pdf
- ESI/si_images/structural_analysis/oer_moft_tp15_mean_diff.pdf
- ESI/si_images/structural_analysis/oer_moft_tp20_mean_diff.pdf
- ESI/si_images/structural_analysis/oer_moft_tp8_mean_diff.pdf
- ESI/si_images/structural_analysis/ovlp_gpt_mn29_mean_diff.pdf
- ESI/si_images/structural_analysis/ovlp_gpt_mn30_mean_diff.pdf
- ESI/si_images/structural_analysis/ovlp_gpt_mn52_mean_diff.pdf
- ESI/si_images/structural_analysis/ovlp_gpt_ol21_mean_diff.pdf
- ESI/si_images/structural_analysis/ovlp_gpt_ol46_mean_diff.pdf
- ESI/si_images/structural_analysis/ovlp_gpt_ol47_mean_diff.pdf
- ESI/si_images/structural_analysis/ovlp_gpt_ol67_mean_diff.pdf
- ESI/si_images/structural_analysis/ovlp_gpt_tp15_mean_diff.pdf
- ESI/si_images/structural_analysis/ovlp_gpt_tp20_mean_diff.pdf
- ESI/si_images/structural_analysis/ovlp_gpt_tp8_mean_diff.pdf
- ESI/si_images/structural_analysis/ovlp_moft_mn29_mean_diff.pdf
- ESI/si_images/structural_analysis/ovlp_moft_mn30_mean_diff.pdf
- ESI/si_images/structural_analysis/ovlp_moft_mn52_mean_diff.pdf
- ESI/si_images/structural_analysis/ovlp_moft_ol21_mean_diff.pdf
- ESI/si_images/structural_analysis/ovlp_moft_ol46_mean_diff.pdf
- ESI/si_images/structural_analysis/ovlp_moft_ol47_mean_diff.pdf
- ESI/si_images/structural_analysis/ovlp_moft_ol67_mean_diff.pdf
- ESI/si_images/structural_analysis/ovlp_moft_tp15_mean_diff.pdf
- ESI/si_images/structural_analysis/ovlp_moft_tp20_mean_diff.pdf
- ESI/si_images/structural_analysis/ovlp_moft_tp8_mean_diff.pdf
- ESI/si_images/structural_analysis/vis_gpt_ol1_mean_diff.pdf
- ESI/si_images/structural_analysis/vis_gpt_ol30_mean_diff.pdf
- ESI/si_images/structural_analysis/vis_gpt_ol40_mean_diff.pdf
- ESI/si_images/structural_analysis/vis_gpt_ol5_mean_diff.pdf
- ESI/si_images/structural_analysis/vis_gpt_ol68_mean_diff.pdf
- ESI/si_images/structural_analysis/vis_gpt_ol72_mean_diff.pdf
- ESI/si_images/structural_analysis/vis_gpt_tp20_mean_diff.pdf
- ESI/si_images/structural_analysis/vis_gpt_tp24_mean_diff.pdf
- ESI/si_images/structural_analysis/vis_gpt_tp8_mean_diff.pdf
- ESI/si_images/structural_analysis/vis_moft_ol1_mean_diff.pdf
- ESI/si_images/structural_analysis/vis_moft_ol30_mean_diff.pdf
- ESI/si_images/structural_analysis/vis_moft_ol40_mean_diff.pdf
- ESI/si_images/structural_analysis/vis_moft_ol5_mean_diff.pdf
- ESI/si_images/structural_analysis/vis_moft_ol68_mean_diff.pdf
- ESI/si_images/structural_analysis/vis_moft_ol72_mean_diff.pdf
- ESI/si_images/structural_analysis/vis_moft_tp20_mean_diff.pdf
- ESI/si_images/structural_analysis/vis_moft_tp24_mean_diff.pdf
- ESI/si_images/structural_analysis/vis_moft_tp8_mean_diff.pdf
- ESI/si_images/temp_wf.pdf
- ESI/si_images/topologies_def_me.pdf
- ESI/si_images/topologies_def_mh.pdf
- ESI/si_images/topologies_def_ovlp.pdf
- ESI/si_images/umap/
- ESI/si_images/umap/eff1_qmof_CDP_cls_feat.png
- ESI/si_images/umap/HER_qmof_CDP_cls_feat.png
- ESI/si_images/umap/OER_qmof_CDP_cls_feat.png
- ESI/si_images/umap/OWS_qmof_CDP_cls_feat.png
- ESI/si_images/umap/pretrained_criteria_met_qmof_CDP_highlighted_cls_feat_alt.png
- ESI/si_images/umap/pretrained_eff1_qmof_CDP_cls_feat.png
- ESI/si_images/umap/pretrained_HER_qmof_CDP_cls_feat.png
- ESI/si_images/umap/pretrained_OER_qmof_CDP_cls_feat.png
- ESI/si_images/umap/pretrained_OWS_qmof_CDP_cls_feat.png
- ESI/si_images/umap/pretrained_spo_qmof_CDP_cls_feat.png
- ESI/si_images/umap/pretrained_VIS_qmof_CDP_cls_feat.png
- ESI/si_images/umap/spo_qmof_CDP_cls_feat.png
- ESI/si_images/umap/VIS_qmof_CDP_cls_feat.png
- ESI/si_images/vbd_all_plots_2.pdf
- ESI/si_images_lowres/
- ESI/si_images_lowres/bg_mn21.png
- ESI/si_images_lowres/bg_mn33.png
- ESI/si_images_lowres/bg_mn34.png
- ESI/si_images_lowres/bg_mn8.png
- ESI/si_images_lowres/bg_ol3.png
- ESI/si_images_lowres/bg_ol48.png
- ESI/si_images_lowres/bg_ol57.png
- ESI/si_images_lowres/bg_open_shell.png
- ESI/si_images_lowres/bg_rod.png
- ESI/si_images_lowres/classification_ol.png
- ESI/si_images_lowres/classification_topo.png
- ESI/si_images_lowres/color_code.png
- ESI/si_images_lowres/criteria_met.png
- ESI/si_images_lowres/GPTJvsMOFT_F1Score.png
- ESI/si_images_lowres/GPTJvsMOFT_F1Score_withValues.png
- ESI/si_images_lowres/linkers_def_me.png
- ESI/si_images_lowres/linkers_def_mh.png
- ESI/si_images_lowres/linkers_def_ovlp.png
- ESI/si_images_lowres/me_hcb.png
- ESI/si_images_lowres/me_mn13.png
- ESI/si_images_lowres/me_mn21.png
- ESI/si_images_lowres/me_mn34.png
- ESI/si_images_lowres/me_ol3.png
- ESI/si_images_lowres/me_ol31.png
- ESI/si_images_lowres/mh_mn33.png
- ESI/si_images_lowres/mh_mn34.png
- ESI/si_images_lowres/mh_mog.png
- ESI/si_images_lowres/mh_ol72.png
- ESI/si_images_lowres/mn1-8.png
- ESI/si_images_lowres/mn17-24.png
- ESI/si_images_lowres/mn25-32.png
- ESI/si_images_lowres/mn33-mn40.png
- ESI/si_images_lowres/mn41-41.png
- ESI/si_images_lowres/mn9-11_13-16.png
- ESI/si_images_lowres/mn9-16.png
- ESI/si_images_lowres/mof_naming_final.png
- ESI/si_images_lowres/mr_mn29.png
- ESI/si_images_lowres/mr_open_shell.png
- ESI/si_images_lowres/mr_rod.png
- ESI/si_images_lowres/nodes_def_me.png
- ESI/si_images_lowres/nodes_def_mh.png
- ESI/si_images_lowres/nodes_def_ovlp.png
- ESI/si_images_lowres/ol1-8.png
- ESI/si_images_lowres/ol17-24.png
- ESI/si_images_lowres/ol25-32.png
- ESI/si_images_lowres/ol33-40.png
- ESI/si_images_lowres/ol41-48.png
- ESI/si_images_lowres/ol49-56.png
- ESI/si_images_lowres/ol57-64.png
- ESI/si_images_lowres/ol65-72.png
- ESI/si_images_lowres/ol73-86.png
- ESI/si_images_lowres/ol87-ol94.png
- ESI/si_images_lowres/ol9-16.png
- ESI/si_images_lowres/ol95-101.png
- ESI/si_images_lowres/ovlp_hcb.png
- ESI/si_images_lowres/ovlp_mn8.png
- ESI/si_images_lowres/ovlp_ol48.png
- ESI/si_images_lowres/ovlp_open_shell.png
- ESI/si_images_lowres/ovlp_rod.png
- ESI/si_images_lowres/refs_compare.png
- ESI/si_images_lowres/stats_all_log.png
- ESI/si_images_lowres/temp_wf.png
- ESI/si_images_lowres/topologies_def_me.png
- ESI/si_images_lowres/topologies_def_mh.png
- ESI/si_images_lowres/topologies_def_ovlp.png
- ESI/si_images_lowres/umap/
- ESI/si_images_lowres/umap/count_0.png
- ESI/si_images_lowres/umap/eff1_qmof_CDP_cls_feat.png
- ESI/si_images_lowres/umap/eff1_qmof_CDP_cls_feat_sized.png
- ESI/si_images_lowres/umap/HER_qmof_CDP_cls_feat.png
- ESI/si_images_lowres/umap/HER_qmof_CDP_cls_feat_sized.png
- ESI/si_images_lowres/umap/OER_qmof_CDP_cls_feat.png
- ESI/si_images_lowres/umap/OER_qmof_CDP_cls_feat_sized.png
- ESI/si_images_lowres/umap/OWS_qmof_CDP_cls_feat.png
- ESI/si_images_lowres/umap/OWS_qmof_CDP_cls_feat_sized.png
- ESI/si_images_lowres/umap/pretrained_criteria_met_qmof_CDP_highlighted_cls_feat_alt.png
- ESI/si_images_lowres/umap/pretrained_eff1_qmof_CDP_cls_feat.png
- ESI/si_images_lowres/umap/pretrained_HER_qmof_CDP_cls_feat.png
- ESI/si_images_lowres/umap/pretrained_OER_qmof_CDP_cls_feat.png
- ESI/si_images_lowres/umap/pretrained_OWS_qmof_CDP_cls_feat.png
- ESI/si_images_lowres/umap/pretrained_spo_qmof_CDP_cls_feat.png
- ESI/si_images_lowres/umap/pretrained_VIS_qmof_CDP_cls_feat.png
- ESI/si_images_lowres/umap/spo_qmof_CDP_cls_feat.png
- ESI/si_images_lowres/umap/spo_qmof_CDP_cls_feat_sized.png
- ESI/si_images_lowres/umap/VIS_qmof_CDP_cls_feat.png
- ESI/si_images_lowres/umap/VIS_qmof_CDP_cls_feat_sized.png
- ESI/supporting.tex
